# Supplementary material for: Comparison of interventions for Barrett’s esophagus: A network meta-analysis
Source: PLoS One. 2024 May 6;19(5):e0302204. doi: 10.1371/journal.pone.0302204 (PMC11073690; doi:10.1371/journal.pone.0302204)
Supplement: S1 Table — (XLSX) [file pone.0302204.s004.xlsx]

## Sheet: Sheet1
Table S3 The data of meta-analysis
Event	Study ID	Treatment	n	d
Complete ablation of BE(NDBE)	Panjehpour M 2000	APC	32	18
	Ackroyd R 2000	APC	56	21
	Ackroyd R 2000	Surveillance	58	1
	Kahaleh M 2002	APC	22	8
	Kahaleh M 2002	Surveillance	27	0
	Ackroyd R 2004	APC	19	11
	Ackroyd R 2004	Surveillance	18	3
	Overholt BF 2005	PDT	34	17
	Overholt BF 2005	APC	34	33
	Heath EI 2007	APC	19	8
	Heath EI 2007	Surveillance	20	4
	Bright T 2007	PDT	21	18
	Bright T 2007	APC	12	8
	Bright T 2009	APC	18	14
	Bright T 2009	PPI/H2RA	17	0
	Sharma P 2006	APC	16	12
	Sharma P 2006	MPEC	19	12
Complete ablation of BE(LGD+HGD+EC)	Panjehpour M 2000	PDT	60	25
	Ackroyd R 2000	PDT	18	14
	Ackroyd R 2000	SHAM/PBO	18	0
	Kahaleh M 2002	APC	7	4
	Ackroyd R 2004	Surveillance	2	0
	Overholt BF 2005	PDT	138	72
	Overholt BF 2005	PPI/H2RA	70	5
	Heath EI 2007	NSAIDs	49	20
	Heath EI 2007	SHAM/PBO	51	21
	Bright T 2007	APC	1	0
	Bright T 2009	APC	1	1
	Bright T 2009	Surveillance	1	0
	Sie C 2013	Surveillance	3	1
	Peerally MF 2019	RFA	34	19
	Peerally MF 2019	APC	31	15
	Wronska E 2021	APC	67	44
Neoplastic progression	Wronska E 2021	APC	67	0
	Parrilla P 2003	PPI/H2RA	43	8
	Parrilla P 2003	SURGERY	49	1
	Shaheen NJ 2009	RFA	84	3
	Shaheen NJ 2009	SHAM/PBO	43	7
	Heath EI 2007	NSAIDs	49	7
	Heath EI 2007	SHAM/PBO	51	8
	Sie C 2013	APC	56	0
	Sie C 2013	Surveillance	61	2
	Phoa KN 2014	RFA	63	2
	Phoa KN 2014	Surveillance	68	24
	Ragunath K 2005	APC	9	0
	Ragunath K 2005	PDT	13	1
	Bright T 2009	APC	23	0
	Bright T 2009	Surveillance	28	0
	Kohoutova D 2018	PDT	58	8
	Ackroyd R 2004	APC	19	0
	Ackroyd R 2004	Surveillance	20	0
	Overholt BF 2005	PDT	138	18
	Overholt BF 2005	PPI/H2RA	70	20
	Barret M 2021	RFA	40	5
	Barret M 2021	Surveillance	42	11
	Manner H 2014	APC	33	1
	Manner H 2014	Surveillance	30	11
	Sharma P 2006	APC	16	0
	Sharma P 2006	MPEC	19	0
	Kelty CJ 2004	PDT	34	0
	Kelty CJ 2004	APC	34	0
	Bright T 2007	APC	20	1
	Bright T 2007	Surveillance	20	2
	van Vilsteren FG 2011	SRER	25	1
	van Vilsteren FG 2011	RFA	20	0
	Ackroyd R 2000	PDT	18	0
	Ackroyd R 2000	SHAM/PBO	18	0
	Hage M 2004	PDT	21	0
	Hage M 2004	APC	12	0
	L Zhang 2009	APC	18	0
	L Zhang 2009	PPI/H2RA	17	0
Complete eradication of dysplasia	Panjehpour M 2000	PDT	60	46
	Phoa KN 2014	RFA	63	62
	Phoa KN 2014	Surveillance	68	19
	Ragunath K 2005	APC	13	7
	Ragunath K 2005	PDT	13	10
	Kohoutova D 2018	PDT	58	33
	Peerally MF 2019	RFA	34	27
	Peerally MF 2019	APC	31	26
	Ackroyd R 2004	Surveillance	2	2
	Overholt BF 2005	PDT	138	81
	Overholt BF 2005	PPI/H2RA	70	10
	van Vilsteren FG 2011	SRER	25	25
	van Vilsteren FG 2011	RFA	20	20
	Shaheen NJ 2009	RFA	84	72
	Shaheen NJ 2009	SHAM/PBO	43	9
